# Supplementary material for: Verification of preparations of (1H-indol-3-yl)methyl electrophiles and development of their microflow rapid generation and substitution
Source: Commun Chem. 2023 Mar 4;6:47. doi: 10.1038/s42004-023-00837-1 (PMC9985609; doi:10.1038/s42004-023-00837-1)
Supplement: Supplementary file 3 — Supplementary Data [file 42004_2023_837_MOESM3_ESM.cif]

data_global
_audit_creation_date                               2022-06-23
_audit_creation_method                            'by CrystalStructure 4.3'
_audit_update_record                               ?

#==============================================================================
# PROCESSING SUMMARY (IUCr Office Use Only)

_journal_date_recd_electronic                      ?
_journal_date_from_coeditor                        ?
_journal_date_accepted                             ?
_journal_coeditor_code                             ?

#==============================================================================
# SUBMISSION DETAILS

_publ_contact_author_name                         'ENTER NAME'
_publ_contact_author_email                        'ENTER EMAIL ADDRESS'
_publ_contact_author_fax                          'ENTER FAX NUMBER'
_publ_contact_author_phone                        'ENTER PHONE NUMBER'
_publ_contact_letter
;
    ENTER TEXT OF LETTER
;
_publ_requested_journal                           'ENTER JOURNAL NAME HERE'
_publ_requested_category
                                               'CHOOSE FI FM FO CI CM CO or AD'
_publ_requested_coeditor_name                      ?

#==============================================================================
# TITLE AND AUTHOR LIST

_publ_section_title
;
    ENTER SECTION TITLE
;
_publ_section_title_footnote
;
    ENTER FOOTNOTE TO TITLE OF PAPER
;
loop_
_publ_author_name
_publ_author_footnote
_publ_author_address
' FIRST AUTHORS NAME '
;
  FIRST AUTHORS FOOTNOTES
;
;
  FIRST AUTHORS ADDRESS
;
_publ_section_synopsis
;
    ENTER SYNOPSIS
;

#==============================================================================
# TEXT

_publ_section_abstract
;
    ENTER ABSTRACT
;
_publ_section_comment
;
    ENTER TEXT
;
_publ_section_references
;
    ENTER OTHER REFERENCES

    Rigaku (2019). CrystalStructure. Version 4.3. 
    Rigaku Corporation, Tokyo, Japan.

    Altomare, A., Cascarano, G., Giacovazzo, C. and Guagliardi, A. 
    (1993). J. Appl. Cryst. 26, 343-350.
    SIR92

    Carruthers, J.R., Rollett,J.S., Betteridge, P.W.,
	 Kinna, D., Pearce, L., Larsen, A., and Gabe, E.(1999)
    CRYSTALS Issue 11, Chemical Crystallography Laboratory, Oxford, UK.

    Larson, A. C. (1970), Crystallographic Computing, 291-294.
    ed F. R. Ahmed, Munksgaard, Copenhagen.

    Rigaku (1995). ABSCOR. 
    Rigaku Corporation, Tokyo, Japan.

;
_publ_section_figure_captions
;
    ENTER FIGURE CAPTIONS
;
_publ_section_exptl_prep
;
    ENTER COMPOUND PREPARATION DETAILS
;
_publ_section_exptl_refinement
;
    ENTER SPECIAL DETAILS OF THE REFINEMENT
;

#==============================================================================
data_11-3-69

#==============================================================================
# CHEMICAL DATA

_chemical_formula_sum                             'C16 H10 Br Cl2 N O2'
_chemical_formula_moiety                          'C16 H10 Br Cl2 N O2'
_chemical_formula_weight                           399.07
_chemical_melting_point                            ?

#==============================================================================
# CRYSTAL DATA
_space_group_crystal_system                        triclinic
_space_group_name_H-M_alt                         'P -1'
_space_group_name_Hall                            '-P 1'
_space_group_IT_number                             2
loop_
_space_group_symop_id
_space_group_symop_operation_xyz
1   '+X,+Y,+Z'
2   '-X,-Y,-Z'
#------------------------------------------------------------------------------
_cell_length_a                                     9.2717(5)
_cell_length_b                                     11.0960(6)
_cell_length_c                                     14.8766(8)
_cell_angle_alpha                                  89.998(6)
_cell_angle_beta                                   90.000(6)
_cell_angle_gamma                                  74.963(5)
_cell_volume                                       1478.08(14)
_cell_formula_units_Z                              4
_cell_measurement_reflns_used                      12345
_cell_measurement_theta_min                        2.97
_cell_measurement_theta_max                        68.27
_cell_measurement_temperature                      123
#------------------------------------------------------------------------------
_exptl_crystal_description                         platelet
_exptl_crystal_colour                              colorless
_exptl_crystal_size_max                            0.300
_exptl_crystal_size_mid                            0.300
_exptl_crystal_size_min                            0.100
_exptl_crystal_density_diffrn                      1.793
_exptl_crystal_density_meas                        ?
_exptl_crystal_density_method                     'not measured'
_exptl_crystal_F_000                               792.00
_exptl_absorpt_coefficient_mu                      7.176
_exptl_absorpt_correction_type                     multi-scan
_exptl_absorpt_process_details                    'ABSCOR (Rigaku, 1995)'
_exptl_absorpt_correction_T_min                    0.135
_exptl_absorpt_correction_T_max                    0.488

#==============================================================================
# EXPERIMENTAL DATA

_diffrn_ambient_temperature                        123
_diffrn_radiation_type                            'Cu K\a'
_diffrn_radiation_wavelength                       1.54187
_diffrn_measurement_device_type                   'Rigaku R-AXIS RAPID'
_diffrn_measurement_method                         \w
_diffrn_detector_area_resol_mean                   10.000
_diffrn_reflns_number                              14842
_diffrn_reflns_av_unetI/netI                       ?
_diffrn_reflns_av_R_equivalents                    0.1027
_diffrn_reflns_theta_max                           68.24
_diffrn_reflns_theta_min                           2.971
_diffrn_reflns_theta_full                          68.24
_diffrn_measured_fraction_theta_max                0.965
_diffrn_measured_fraction_theta_full               0.965
_diffrn_reflns_Laue_measured_fraction_max          ?
_diffrn_reflns_Laue_measured_fraction_full         ?
_diffrn_reflns_point_group_measured_fraction_max   ?
_diffrn_reflns_point_group_measured_fraction_full  ?
_diffrn_reflns_limit_h_min                        -11
_diffrn_reflns_limit_h_max                         11
_diffrn_reflns_limit_k_min                        -13
_diffrn_reflns_limit_k_max                         13
_diffrn_reflns_limit_l_min                        -17
_diffrn_reflns_limit_l_max                         17
_diffrn_standards_number                           0
_diffrn_standards_interval_count                   .
_diffrn_standards_decay_%                          ?
_reflns_number_total                               5219
_reflns_number_gt                                  4018
_reflns_threshold_expression                       F^2^>2.0\s(F^2^)

#==============================================================================
# REFINEMENT DATA

_refine_special_details
;
    Refinement was performed using all reflections. The weighted 
    R-factor (wR) and goodness of fit (S) are based on F^2^.
    R-factor (gt) are based on F. The threshold expression of
    F^2^ > 2.0 sigma(F^2^) is used only for calculating R-factor (gt).
;
_refine_ls_structure_factor_coef                   Fsqd
_refine_ls_R_factor_all                            ?
_refine_ls_R_factor_gt                             0.0630
_refine_ls_wR_factor_ref                           0.1768
_refine_ls_wR_factor_gt                            ?
_refine_ls_number_restraints                       ?
_refine_ls_hydrogen_treatment                      constr
_refine_ls_number_reflns                           5219
_refine_ls_number_parameters                       418
_refine_ls_goodness_of_fit_ref                     1.007
_refine_ls_weighting_scheme                        calc
_refine_ls_weighting_details
                               'w = 1/[0.0030Fo^2^ + 1.0000\s(Fo^2^)]/(4Fo^2^)'
_atom_sites_solution_hydrogens                     geom
_atom_sites_solution_primary                       direct
_atom_sites_solution_secondary                     difmap
_refine_ls_shift/su_max                            0.000
_refine_diff_density_max                           1.020
_refine_diff_density_min                          -1.720
_refine_ls_extinction_method
                              'Larson (1970) Crystallographic Computing eq. 22'
_refine_ls_extinction_coef                         18(6)

loop_
_atom_type_symbol
_atom_type_description
_atom_type_scat_dispersion_real
_atom_type_scat_dispersion_imag
_atom_type_scat_source
  'C' 'C'  0.0181 0.0091 
;
International Tables for Crystallography
(Vol. C, Tables 4.2.6.8 and 6.1.1.4)
;
  'H' 'H'  0.0000 0.0000 
;
International Tables for Crystallography
(Vol. C, Table 6.1.1.4)
;
  'Br' 'Br'  -0.6763 1.2805 
;
International Tables for Crystallography
(Vol. C, Tables 4.2.6.8 and 6.1.1.4)
;
  'Cl' 'Cl'  0.3639 0.7018 
;
International Tables for Crystallography
(Vol. C, Tables 4.2.6.8 and 6.1.1.4)
;
  'O' 'O'  0.0492 0.0322 
;
International Tables for Crystallography
(Vol. C, Tables 4.2.6.8 and 6.1.1.4)
;
  'N' 'N'  0.0311 0.0180 
;
International Tables for Crystallography
(Vol. C, Tables 4.2.6.8 and 6.1.1.4)
;

#==============================================================================
# ATOMIC COORDINATES AND THERMAL PARAMETERS

loop_
_atom_site_label
_atom_site_type_symbol
_atom_site_fract_x
_atom_site_fract_y
_atom_site_fract_z
_atom_site_U_iso_or_equiv
_atom_site_adp_type
_atom_site_occupancy
_atom_site_site_symmetry_multiplicity
_atom_site_calc_flag
_atom_site_refinement_flags
_atom_site_disorder_assembly
_atom_site_disorder_group
 Br1 Br 0.90927(6) -0.31251(6) -0.21788(4) 0.03363(18) Uani 1 2 d . . .
 Br2 Br 0.09069(6) 0.81254(6) 0.28214(4) 0.03349(18) Uani 1 2 d . . .
 Cl3 Cl 0.82966(14) 0.29895(14) 0.41276(9) 0.0341(4) Uani 1 2 d . . .
 Cl4 Cl 0.17041(14) 0.20074(13) -0.08744(9) 0.0342(4) Uani 1 2 d . . .
 Cl5 Cl 0.31466(13) 0.48341(13) -0.23275(8) 0.0314(4) Uani 1 2 d . . .
 Cl6 Cl 0.68550(14) 0.01634(13) 0.26742(8) 0.0310(4) Uani 1 2 d . . .
 O7 O 0.5146(4) 0.2122(4) -0.2029(2) 0.0312(10) Uani 1 2 d . . .
 O8 O 0.4856(4) 0.2876(4) 0.2969(2) 0.0325(11) Uani 1 2 d . . .
 O9 O 0.6989(4) 0.2010(4) 0.0500(3) 0.0347(11) Uani 1 2 d . . .
 O10 O 0.3017(4) 0.2988(4) 0.5497(3) 0.0348(11) Uani 1 2 d . . .
 N11 N 0.5072(4) 0.2635(4) -0.0499(3) 0.0244(11) Uani 1 2 d . . .
 N12 N 0.4914(4) 0.2375(4) 0.4498(3) 0.0250(11) Uani 1 2 d . . .
 C13 C 0.4177(5) 0.3658(5) 0.0021(3) 0.0252(14) Uani 1 2 d . . .
 C14 C 0.6722(5) -0.1252(5) -0.1441(3) 0.0266(14) Uani 1 2 d . . .
 C15 C 0.5829(5) 0.1349(5) 0.5016(3) 0.0247(13) Uani 1 2 d . . .
 C16 C 0.6694(6) -0.0024(6) 0.6228(4) 0.0316(15) Uani 1 2 d . . .
 C17 C 0.3905(6) 0.5120(5) 0.3987(3) 0.0284(14) Uani 1 2 d . . .
 C18 C 0.3283(6) 0.6242(5) 0.3565(3) 0.0293(15) Uani 1 2 d . . .
 C19 C 0.3000(6) 0.4399(5) 0.4303(3) 0.0268(14) Uani 1 2 d . . .
 C20 C 0.5640(6) 0.1019(5) 0.5891(3) 0.0272(14) Uani 1 2 d . . .
 C21 C 0.0815(5) 0.5906(5) 0.3770(3) 0.0265(14) Uani 1 2 d . . .
 C22 C 0.6405(6) 0.1787(5) -0.0187(3) 0.0269(14) Uani 1 2 d . . .
 C23 C 0.8246(6) -0.1603(5) -0.1551(3) 0.0269(14) Uani 1 2 d . . .
 C24 C 0.6094(5) -0.0125(5) -0.1018(3) 0.0256(14) Uani 1 2 d . . .
 C25 C 0.4557(6) 0.2723(5) -0.1403(3) 0.0271(14) Uani 1 2 d . . .
 C26 C 0.6994(6) 0.0620(5) -0.0697(3) 0.0256(14) Uani 1 2 d . . .
 C27 C 0.8043(6) -0.0361(5) 0.4842(4) 0.0313(15) Uani 1 2 d . . .
 C28 C 0.3320(6) 0.5016(6) 0.1220(4) 0.0342(16) Uani 1 2 d . . .
 C29 C 0.1463(5) 0.4787(5) 0.4199(3) 0.0269(14) Uani 1 2 d . . .
 C30 C 0.3607(5) 0.3208(5) 0.4820(3) 0.0277(14) Uani 1 2 d . . .
 C31 C 0.1759(6) 0.6607(5) 0.3451(3) 0.0267(14) Uani 1 2 d . . .
 C32 C 0.1961(6) 0.5348(6) -0.0163(4) 0.0346(16) Uani 1 2 d . . .
 C33 C 0.4356(6) 0.3977(5) 0.0888(3) 0.0278(14) Uani 1 2 d . . .
 C34 C 0.3081(5) 0.3747(5) -0.1430(3) 0.0277(14) Uani 1 2 d . . .
 C35 C 0.2992(6) 0.4331(5) -0.0507(3) 0.0282(14) Uani 1 2 d . . .
 C36 C 0.9170(6) -0.0911(5) -0.1233(4) 0.0319(15) Uani 1 2 d . . .
 C37 C 0.8537(5) 0.0199(5) -0.0799(3) 0.0270(14) Uani 1 2 d . . .
 C38 C 0.7855(6) -0.0697(5) 0.5709(4) 0.0322(15) Uani 1 2 d . . .
 C39 C 0.6996(6) 0.0702(5) 0.4491(3) 0.0287(14) Uani 1 2 d . . .
 C40 C 0.5444(5) 0.2278(5) 0.3601(3) 0.0262(14) Uani 1 2 d . . .
 C41 C 0.6919(6) 0.1254(5) 0.3579(4) 0.0311(15) Uani 1 2 d . . .
 C42 C 0.1814(6) 0.3167(5) -0.1679(4) 0.0324(15) Uani 1 2 d . . .
 C43 C 0.2145(6) 0.5685(6) 0.0711(4) 0.0324(15) Uani 1 2 d . . .
 C44 C 0.8197(6) 0.1829(5) 0.3322(3) 0.0292(15) Uani 1 2 d . . .
 H1 H 0.61306 -0.17503 -0.16549 0.0316 Uiso 1 2 calc R . .
 H2 H 0.66025 -0.02811 0.68154 0.0399 Uiso 1 2 calc R . .
 H3 H 0.49346 0.48467 0.4059 0.0341 Uiso 1 2 calc R . .
 H4 H 0.38758 0.67487 0.33676 0.0366 Uiso 1 2 calc R . .
 H5 H 0.48497 0.14685 0.62398 0.0335 Uiso 1 2 calc R . .
 H6 H -0.02139 0.6181 0.36936 0.0314 Uiso 1 2 calc R . .
 H7 H 0.50664 0.01483 -0.09369 0.0307 Uiso 1 2 calc R . .
 H8 H 0.88345 -0.08045 0.4491 0.0369 Uiso 1 2 calc R . .
 H9 H 0.34064 0.52464 0.18147 0.0423 Uiso 1 2 calc R . .
 H10 H 0.08626 0.43029 0.4423 0.0322 Uiso 1 2 calc R . .
 H11 H 0.11593 0.57731 -0.05128 0.0410 Uiso 1 2 calc R . .
 H12 H 0.51565 0.35315 0.12311 0.0342 Uiso 1 2 calc R . .
 H13 H 1.01981 -0.11876 -0.13135 0.0372 Uiso 1 2 calc R . .
 H14 H 0.91373 0.06817 -0.05726 0.0328 Uiso 1 2 calc R . .
 H15 H 0.85333 -0.13906 0.59503 0.0379 Uiso 1 2 calc R . .
 H16 H 0.14797 0.63833 0.09558 0.0388 Uiso 1 2 calc R . .
 H17 H 0.20523 0.28846 -0.22916 0.0399 Uiso 1 2 calc R . .
 H18 H 0.09617 0.38903 -0.17058 0.0399 Uiso 1 2 calc R . .
 H19 H 0.79531 0.21264 0.27137 0.0355 Uiso 1 2 calc R . .
 H20 H 0.90637 0.11185 0.32917 0.0355 Uiso 1 2 calc R . .


loop_
_atom_site_aniso_label
_atom_site_aniso_U_11
_atom_site_aniso_U_22
_atom_site_aniso_U_33
_atom_site_aniso_U_12
_atom_site_aniso_U_13
_atom_site_aniso_U_23
 Br1 0.0374(3) 0.0267(4) 0.0343(4) -0.0038(3) 0.0023(2) 0.0010(3)
 Br2 0.0376(3) 0.0262(4) 0.0343(4) -0.0041(3) -0.0086(2) 0.0056(3)
 Cl3 0.0371(6) 0.0339(9) 0.0349(7) -0.0155(6) 0.0024(5) -0.0031(6)
 Cl4 0.0369(6) 0.0332(9) 0.0359(7) -0.0153(6) -0.0084(5) 0.0106(6)
 Cl5 0.0355(6) 0.0283(8) 0.0290(7) -0.0059(6) -0.0027(5) 0.0095(5)
 Cl6 0.0354(6) 0.0275(8) 0.0291(7) -0.0061(5) -0.0043(5) -0.0018(5)
 O7 0.0394(19) 0.027(2) 0.0223(19) -0.0004(17) -0.0031(15) 0.0002(15)
 O8 0.0366(19) 0.030(2) 0.028(2) -0.0040(17) -0.0057(15) 0.0089(16)
 O9 0.0377(19) 0.030(2) 0.034(2) -0.0055(17) -0.0142(16) 0.0014(17)
 O10 0.0384(19) 0.031(2) 0.033(2) -0.0051(17) 0.0063(16) 0.0086(17)
 N11 0.028(2) 0.020(3) 0.025(2) -0.0044(18) -0.0065(17) 0.0003(17)
 N12 0.027(2) 0.023(3) 0.024(2) -0.0052(18) 0.0014(16) 0.0054(18)
 C13 0.027(2) 0.018(3) 0.032(3) -0.009(2) -0.005(2) 0.005(2)
 C14 0.031(2) 0.027(3) 0.021(3) -0.006(2) -0.0062(19) 0.008(2)
 C15 0.025(2) 0.024(3) 0.024(3) -0.004(2) -0.0014(19) 0.002(2)
 C16 0.042(3) 0.035(4) 0.023(3) -0.018(3) -0.012(2) 0.009(2)
 C17 0.027(2) 0.035(4) 0.024(3) -0.008(2) -0.0039(19) 0.003(2)
 C18 0.032(3) 0.034(4) 0.026(3) -0.014(2) -0.002(2) 0.002(2)
 C19 0.035(3) 0.020(3) 0.025(3) -0.007(2) -0.002(2) 0.002(2)
 C20 0.039(3) 0.021(3) 0.024(3) -0.011(2) -0.004(2) 0.000(2)
 C21 0.025(2) 0.024(3) 0.029(3) -0.005(2) -0.0004(19) -0.004(2)
 C22 0.030(2) 0.021(3) 0.030(3) -0.005(2) -0.002(2) 0.003(2)
 C23 0.039(3) 0.018(3) 0.025(3) -0.009(2) -0.007(2) 0.008(2)
 C24 0.022(2) 0.031(3) 0.023(3) -0.007(2) -0.0028(18) 0.009(2)
 C25 0.032(2) 0.023(3) 0.027(3) -0.007(2) -0.004(2) 0.002(2)
 C26 0.032(2) 0.022(3) 0.023(3) -0.007(2) -0.005(2) 0.006(2)
 C27 0.034(3) 0.027(3) 0.031(3) -0.005(2) -0.007(2) 0.005(2)
 C28 0.039(3) 0.040(4) 0.026(3) -0.016(3) 0.006(2) -0.003(2)
 C29 0.031(2) 0.030(3) 0.020(3) -0.007(2) 0.0033(19) -0.002(2)
 C30 0.028(2) 0.026(3) 0.029(3) -0.007(2) -0.001(2) 0.001(2)
 C31 0.039(3) 0.024(3) 0.017(2) -0.008(2) -0.004(2) 0.001(2)
 C32 0.031(3) 0.032(4) 0.039(3) -0.006(2) -0.001(2) 0.006(3)
 C33 0.034(3) 0.024(3) 0.028(3) -0.011(2) -0.006(2) 0.005(2)
 C34 0.033(3) 0.029(3) 0.021(3) -0.010(2) -0.004(2) 0.002(2)
 C35 0.030(2) 0.030(3) 0.025(3) -0.007(2) 0.002(2) 0.001(2)
 C36 0.027(2) 0.028(4) 0.038(3) -0.002(2) -0.004(2) 0.012(2)
 C37 0.028(2) 0.033(3) 0.021(3) -0.010(2) -0.0061(19) 0.008(2)
 C38 0.033(3) 0.027(4) 0.034(3) -0.005(2) -0.012(2) 0.010(2)
 C39 0.032(2) 0.027(3) 0.026(3) -0.005(2) -0.005(2) 0.001(2)
 C40 0.033(2) 0.025(3) 0.022(3) -0.010(2) -0.003(2) 0.003(2)
 C41 0.033(3) 0.030(4) 0.029(3) -0.007(2) -0.002(2) 0.004(2)
 C42 0.039(3) 0.034(4) 0.026(3) -0.014(3) -0.002(2) 0.010(2)
 C43 0.034(3) 0.032(4) 0.031(3) -0.008(2) 0.009(2) -0.006(2)
 C44 0.036(3) 0.029(3) 0.024(3) -0.011(2) 0.003(2) -0.006(2)

#==============================================================================
_computing_data_collection                        'RAPID AUTO (Rigaku, ????)'
_computing_cell_refinement                        'RAPID AUTO'
_computing_data_reduction                         'RAPID AUTO'
_computing_structure_solution
                                               'SIR92 (Altomare, et al., 1994)'
_computing_structure_refinement
                                          'CRYSTALS (Carruthers, et al., 1999)'
_computing_publication_material
                                          'CrystalStructure 4.3 (Rigaku, 2019)'
_computing_molecular_graphics                     'CrystalStructure 4.3'

#==============================================================================
# MOLECULAR GEOMETRY

_geom_special_details
;
    ENTER SPECIAL DETAILS OF THE MOLECULAR GEOMETRY
;

loop_
_geom_bond_atom_site_label_1
_geom_bond_atom_site_label_2
_geom_bond_distance
_geom_bond_publ_flag
_geom_bond_site_symmetry_2
Br1 C23 1.912(5) yes .
Br2 C31 1.910(5) yes .
Cl3 C44 1.778(6) yes .
Cl4 C42 1.780(6) yes .
Cl5 C34 1.811(6) yes .
Cl6 C41 1.821(6) yes .
O7 C25 1.192(6) yes .
O8 C40 1.198(6) yes .
O9 C22 1.212(7) yes .
O10 C30 1.202(7) yes .
N11 C13 1.445(6) yes .
N11 C22 1.422(6) yes .
N11 C25 1.422(6) yes .
N12 C15 1.452(6) yes .
N12 C30 1.404(6) yes .
N12 C40 1.416(6) yes .
C13 C33 1.359(7) yes .
C13 C35 1.399(7) yes .
C14 C23 1.374(7) yes .
C14 C24 1.386(7) yes .
C15 C20 1.376(7) yes .
C15 C39 1.376(7) yes .
C16 C20 1.400(7) yes .
C16 C38 1.376(7) yes .
C17 C18 1.380(7) yes .
C17 C19 1.383(9) yes .
C18 C31 1.376(7) yes .
C19 C29 1.386(7) yes .
C19 C30 1.507(7) yes .
C21 C29 1.387(7) yes .
C21 C31 1.396(8) yes .
C22 C26 1.478(7) yes .
C23 C36 1.374(9) yes .
C24 C26 1.402(8) yes .
C25 C34 1.536(7) yes .
C26 C37 1.394(7) yes .
C27 C38 1.367(8) yes .
C27 C39 1.418(7) yes .
C28 C33 1.386(7) yes .
C28 C43 1.375(7) yes .
C32 C35 1.375(7) yes .
C32 C43 1.375(8) yes .
C34 C35 1.511(7) yes .
C34 C42 1.524(9) yes .
C36 C37 1.380(8) yes .
C39 C41 1.483(7) yes .
C40 C41 1.535(7) yes .
C41 C44 1.533(9) yes .
C14 H1 0.930 no .
C16 H2 0.930 no .
C17 H3 0.930 no .
C18 H4 0.930 no .
C20 H5 0.930 no .
C21 H6 0.930 no .
C24 H7 0.930 no .
C27 H8 0.930 no .
C28 H9 0.930 no .
C29 H10 0.930 no .
C32 H11 0.930 no .
C33 H12 0.930 no .
C36 H13 0.930 no .
C37 H14 0.930 no .
C38 H15 0.930 no .
C42 H17 0.970 no .
C42 H18 0.970 no .
C43 H16 0.930 no .
C44 H19 0.970 no .
C44 H20 0.970 no .

loop_
_geom_angle_atom_site_label_1
_geom_angle_atom_site_label_2
_geom_angle_atom_site_label_3
_geom_angle
_geom_angle_publ_flag
_geom_angle_site_symmetry_1
_geom_angle_site_symmetry_3
C13 N11 C22 124.6(4) yes . .
C13 N11 C25 109.8(4) yes . .
C22 N11 C25 124.9(4) yes . .
C15 N12 C30 124.3(4) yes . .
C15 N12 C40 108.6(4) yes . .
C30 N12 C40 126.5(4) yes . .
N11 C13 C33 129.0(4) yes . .
N11 C13 C35 109.2(4) yes . .
C33 C13 C35 121.8(4) yes . .
C23 C14 C24 118.0(5) yes . .
N12 C15 C20 128.4(4) yes . .
N12 C15 C39 109.2(4) yes . .
C20 C15 C39 122.4(4) yes . .
C20 C16 C38 121.9(5) yes . .
C18 C17 C19 120.1(5) yes . .
C17 C18 C31 118.6(5) yes . .
C17 C19 C29 120.8(5) yes . .
C17 C19 C30 122.4(5) yes . .
C29 C19 C30 116.7(5) yes . .
C15 C20 C16 116.7(4) yes . .
C29 C21 C31 117.8(4) yes . .
O9 C22 N11 119.8(5) yes . .
O9 C22 C26 121.9(4) yes . .
N11 C22 C26 118.2(4) yes . .
Br1 C23 C14 117.7(4) yes . .
Br1 C23 C36 119.3(4) yes . .
C14 C23 C36 123.1(5) yes . .
C14 C24 C26 120.8(4) yes . .
O7 C25 N11 127.1(4) yes . .
O7 C25 C34 125.7(5) yes . .
N11 C25 C34 107.1(4) yes . .
C22 C26 C24 123.4(4) yes . .
C22 C26 C37 117.6(5) yes . .
C24 C26 C37 118.8(5) yes . .
C38 C27 C39 117.7(5) yes . .
C33 C28 C43 122.3(5) yes . .
C19 C29 C21 120.1(5) yes . .
O10 C30 N12 120.9(5) yes . .
O10 C30 C19 121.4(4) yes . .
N12 C30 C19 117.7(4) yes . .
Br2 C31 C18 118.6(4) yes . .
Br2 C31 C21 118.9(4) yes . .
C18 C31 C21 122.6(5) yes . .
C35 C32 C43 117.8(5) yes . .
C13 C33 C28 116.7(4) yes . .
Cl5 C34 C25 109.6(4) yes . .
Cl5 C34 C35 113.1(4) yes . .
Cl5 C34 C42 105.3(3) yes . .
C25 C34 C35 103.4(4) yes . .
C25 C34 C42 109.3(5) yes . .
C35 C34 C42 116.1(4) yes . .
C13 C35 C32 120.7(5) yes . .
C13 C35 C34 109.5(4) yes . .
C32 C35 C34 129.8(5) yes . .
C23 C36 C37 118.5(5) yes . .
C26 C37 C36 120.8(5) yes . .
C16 C38 C27 121.2(5) yes . .
C15 C39 C27 120.1(5) yes . .
C15 C39 C41 110.9(4) yes . .
C27 C39 C41 129.0(4) yes . .
O8 C40 N12 126.7(4) yes . .
O8 C40 C41 125.7(4) yes . .
N12 C40 C41 107.5(4) yes . .
Cl6 C41 C39 114.1(4) yes . .
Cl6 C41 C40 109.3(4) yes . .
Cl6 C41 C44 104.8(3) yes . .
C39 C41 C40 103.0(4) yes . .
C39 C41 C44 116.1(5) yes . .
C40 C41 C44 109.5(5) yes . .
Cl4 C42 C34 109.7(4) yes . .
C28 C43 C32 120.7(5) yes . .
Cl3 C44 C41 109.0(4) yes . .
C23 C14 H1 120.834 no . .
C24 C14 H1 121.140 no . .
C20 C16 H2 119.347 no . .
C38 C16 H2 118.771 no . .
C18 C17 H3 119.968 no . .
C19 C17 H3 119.904 no . .
C17 C18 H4 120.977 no . .
C31 C18 H4 120.440 no . .
C15 C20 H5 121.500 no . .
C16 C20 H5 121.837 no . .
C29 C21 H6 121.329 no . .
C31 C21 H6 120.871 no . .
C14 C24 H7 120.553 no . .
C26 C24 H7 118.657 no . .
C38 C27 H8 121.613 no . .
C39 C27 H8 120.634 no . .
C33 C28 H9 118.465 no . .
C43 C28 H9 119.207 no . .
C19 C29 H10 120.155 no . .
C21 C29 H10 119.758 no . .
C35 C32 H11 120.088 no . .
C43 C32 H11 122.046 no . .
C13 C33 H12 121.083 no . .
C28 C33 H12 122.180 no . .
C23 C36 H13 120.414 no . .
C37 C36 H13 121.087 no . .
C26 C37 H14 118.870 no . .
C36 C37 H14 120.317 no . .
C16 C38 H15 119.896 no . .
C27 C38 H15 118.876 no . .
Cl4 C42 H17 116.647 no . .
Cl4 C42 H18 115.955 no . .
C34 C42 H17 103.280 no . .
C34 C42 H18 102.295 no . .
H17 C42 H18 107.322 no . .
C28 C43 H16 119.714 no . .
C32 C43 H16 119.610 no . .
Cl3 C44 H19 115.728 no . .
Cl3 C44 H20 115.634 no . .
C41 C44 H19 103.687 no . .
C41 C44 H20 103.864 no . .
H19 C44 H20 107.666 no . .

loop_
_geom_torsion_atom_site_label_1
_geom_torsion_atom_site_label_2
_geom_torsion_atom_site_label_3
_geom_torsion_atom_site_label_4
_geom_torsion
_geom_torsion_publ_flag
_geom_torsion_site_symmetry_1
_geom_torsion_site_symmetry_2
_geom_torsion_site_symmetry_3
_geom_torsion_site_symmetry_4
C13 N11 C22 O9 -11.7(8) no . . . .
C13 N11 C22 C26 165.3(4) no . . . .
C22 N11 C13 C33 -3.8(9) no . . . .
C22 N11 C13 C35 177.2(5) no . . . .
C13 N11 C25 O7 170.5(5) no . . . .
C13 N11 C25 C34 -9.5(6) no . . . .
C25 N11 C13 C33 -174.7(5) no . . . .
C25 N11 C13 C35 6.3(6) no . . . .
C22 N11 C25 O7 -0.4(9) no . . . .
C22 N11 C25 C34 179.6(5) no . . . .
C25 N11 C22 O9 157.9(5) no . . . .
C25 N11 C22 C26 -25.2(8) no . . . .
C15 N12 C30 O10 -13.4(8) no . . . .
C15 N12 C30 C19 164.8(4) no . . . .
C30 N12 C15 C20 -1.9(9) no . . . .
C30 N12 C15 C39 178.3(5) no . . . .
C15 N12 C40 O8 170.7(5) no . . . .
C15 N12 C40 C41 -8.9(6) no . . . .
C40 N12 C15 C20 -174.0(5) no . . . .
C40 N12 C15 C39 6.1(6) no . . . .
C30 N12 C40 O8 -1.2(9) no . . . .
C30 N12 C40 C41 179.2(5) no . . . .
C40 N12 C30 O10 157.4(5) no . . . .
C40 N12 C30 C19 -24.4(8) no . . . .
N11 C13 C33 C28 -180.0(5) no . . . .
N11 C13 C35 C32 179.2(4) no . . . .
N11 C13 C35 C34 -0.2(6) no . . . .
C33 C13 C35 C32 0.1(9) no . . . .
C33 C13 C35 C34 -179.4(5) no . . . .
C35 C13 C33 C28 -1.0(8) no . . . .
C23 C14 C24 C26 -1.3(7) no . . . .
C24 C14 C23 Br1 -177.5(4) no . . . .
C24 C14 C23 C36 2.4(7) no . . . .
N12 C15 C20 C16 179.8(5) no . . . .
N12 C15 C39 C27 -179.0(4) no . . . .
N12 C15 C39 C41 -0.6(6) no . . . .
C20 C15 C39 C27 1.2(9) no . . . .
C20 C15 C39 C41 179.5(5) no . . . .
C39 C15 C20 C16 -0.4(8) no . . . .
C20 C16 C38 C27 1.0(10) no . . . .
C38 C16 C20 C15 -0.7(9) no . . . .
C18 C17 C19 C29 0.1(7) no . . . .
C18 C17 C19 C30 -176.0(4) no . . . .
C19 C17 C18 C31 -1.3(7) no . . . .
C17 C18 C31 Br2 -177.3(4) no . . . .
C17 C18 C31 C21 2.0(7) no . . . .
C17 C19 C29 C21 0.5(7) no . . . .
C17 C19 C30 O10 133.9(5) no . . . .
C17 C19 C30 N12 -44.4(7) no . . . .
C29 C19 C30 O10 -42.4(7) no . . . .
C29 C19 C30 N12 139.4(5) no . . . .
C30 C19 C29 C21 176.8(4) no . . . .
C29 C21 C31 Br2 177.9(4) no . . . .
C29 C21 C31 C18 -1.4(7) no . . . .
C31 C21 C29 C19 0.2(7) no . . . .
O9 C22 C26 C24 132.9(5) no . . . .
O9 C22 C26 C37 -42.1(7) no . . . .
N11 C22 C26 C24 -43.9(7) no . . . .
N11 C22 C26 C37 141.0(4) no . . . .
Br1 C23 C36 C37 178.6(3) no . . . .
C14 C23 C36 C37 -1.3(8) no . . . .
C14 C24 C26 C22 -175.8(4) no . . . .
C14 C24 C26 C37 -0.8(7) no . . . .
O7 C25 C34 Cl5 -50.3(8) no . . . .
O7 C25 C34 C35 -171.1(6) no . . . .
O7 C25 C34 C42 64.7(7) no . . . .
N11 C25 C34 Cl5 129.7(4) no . . . .
N11 C25 C34 C35 8.9(6) no . . . .
N11 C25 C34 C42 -115.3(4) no . . . .
C22 C26 C37 C36 177.2(4) no . . . .
C24 C26 C37 C36 1.9(7) no . . . .
C38 C27 C39 C15 -0.8(9) no . . . .
C38 C27 C39 C41 -178.8(5) no . . . .
C39 C27 C38 C16 -0.3(9) no . . . .
C33 C28 C43 C32 -0.6(10) no . . . .
C43 C28 C33 C13 1.3(9) no . . . .
C35 C32 C43 C28 -0.4(9) no . . . .
C43 C32 C35 C13 0.6(9) no . . . .
C43 C32 C35 C34 180.0(5) no . . . .
Cl5 C34 C35 C13 -123.7(4) no . . . .
Cl5 C34 C35 C32 56.9(7) no . . . .
Cl5 C34 C42 Cl4 176.7(2) no . . . .
C25 C34 C35 C13 -5.3(6) no . . . .
C25 C34 C35 C32 175.3(5) no . . . .
C25 C34 C42 Cl4 59.1(5) no . . . .
C35 C34 C42 Cl4 -57.4(5) no . . . .
C42 C34 C35 C13 114.4(5) no . . . .
C42 C34 C35 C32 -65.0(8) no . . . .
C23 C36 C37 C26 -0.9(8) no . . . .
C15 C39 C41 Cl6 -123.0(5) no . . . .
C15 C39 C41 C40 -4.6(6) no . . . .
C15 C39 C41 C44 115.0(5) no . . . .
C27 C39 C41 Cl6 55.2(8) no . . . .
C27 C39 C41 C40 173.6(6) no . . . .
C27 C39 C41 C44 -66.8(8) no . . . .
O8 C40 C41 Cl6 -49.8(7) no . . . .
O8 C40 C41 C39 -171.5(5) no . . . .
O8 C40 C41 C44 64.4(7) no . . . .
N12 C40 C41 Cl6 129.8(4) no . . . .
N12 C40 C41 C39 8.2(6) no . . . .
N12 C40 C41 C44 -115.9(4) no . . . .
Cl6 C41 C44 Cl3 176.5(2) no . . . .
C39 C41 C44 Cl3 -56.7(5) no . . . .
C40 C41 C44 Cl3 59.3(5) no . . . .

loop_
_geom_contact_atom_site_label_1
_geom_contact_atom_site_label_2
_geom_contact_distance
_geom_contact_publ_flag
_geom_contact_site_symmetry_1
_geom_contact_site_symmetry_2
Cl3 N12 3.423(5) no . .
Cl3 C15 3.529(6) no . .
Cl3 C39 3.127(6) no . .
Cl3 C40 3.052(6) no . .
Cl4 N11 3.417(5) no . .
Cl4 C13 3.545(6) no . .
Cl4 C25 3.055(6) no . .
Cl4 C35 3.157(6) no . .
Cl5 O7 3.130(4) no . .
Cl5 C32 3.403(6) no . .
Cl6 O8 3.129(4) no . .
Cl6 C27 3.408(5) no . .
O7 C13 3.495(6) no . .
O7 C22 2.963(6) no . .
O7 C24 2.847(6) no . .
O7 C26 2.856(6) no . .
O7 C35 3.546(6) no . .
O7 C42 3.049(6) no . .
O8 C15 3.488(6) no . .
O8 C17 2.852(7) no . .
O8 C19 2.872(6) no . .
O8 C30 2.973(6) no . .
O8 C39 3.522(6) no . .
O8 C44 3.059(6) no . .
O9 C13 2.859(6) no . .
O9 C24 3.525(7) no . .
O9 C25 3.577(6) no . .
O9 C33 2.880(6) no . .
O9 C37 2.888(6) no . .
O10 C15 2.856(5) no . .
O10 C17 3.512(7) no . .
O10 C20 2.876(6) no . .
O10 C29 2.880(6) no . .
O10 C40 3.567(6) no . .
N11 C24 3.061(7) no . .
N11 C42 3.410(7) no . .
N12 C17 3.041(7) no . .
N12 C44 3.426(7) no . .
C13 C42 3.481(8) no . .
C13 C43 2.732(7) no . .
C14 C37 2.782(8) no . .
C15 C38 2.745(7) no . .
C15 C44 3.472(7) no . .
C16 C39 2.742(7) no . .
C17 C21 2.789(7) no . .
C17 C40 3.158(7) no . .
C18 C29 2.785(8) no . .
C19 C31 2.733(7) no . .
C19 C40 2.999(7) no . .
C20 C27 2.825(7) no . .
C20 C30 3.101(7) no . .
C22 C33 3.111(7) no . .
C23 C26 2.749(7) no . .
C24 C25 3.163(7) no . .
C24 C36 2.776(7) no . .
C25 C26 2.986(7) no . .
C27 C44 3.349(8) no . .
C28 C35 2.719(8) no . .
C32 C33 2.817(7) no . .
C32 C42 3.337(8) no . .
Cl3 C21 3.533(5) no . 2_666
Cl3 C29 3.552(6) no . 2_666
Cl4 C36 3.532(6) no . 2_655
Cl4 C37 3.539(6) no . 2_655
O7 C16 3.562(6) no . 1_554
O7 C18 3.467(7) no . 2_665
O7 C20 3.316(6) no . 1_554
O8 C14 3.452(7) no . 2_655
O8 C28 3.560(7) no . .
O8 C33 3.315(6) no . .
O9 C32 3.357(8) no . 2_665
O9 C43 3.391(8) no . 2_665
O10 C27 3.346(8) no . 2_656
O10 C38 3.377(7) no . 2_656
N11 C28 3.491(8) no . 2_665
N11 C43 3.568(8) no . 2_665
N12 C16 3.494(8) no . 2_656
N12 C38 3.554(8) no . 2_656
C13 C28 3.568(8) no . 2_665
C13 C33 3.523(8) no . 2_665
C14 O8 3.452(7) no . 2_655
C14 C33 3.520(8) no . 2_655
C15 C16 3.584(8) no . 2_656
C15 C20 3.527(8) no . 2_656
C16 O7 3.562(6) no . 1_556
C16 N12 3.494(8) no . 2_656
C16 C15 3.584(8) no . 2_656
C16 C40 3.581(9) no . 2_656
C18 O7 3.467(7) no . 2_665
C18 C20 3.530(9) no . 2_666
C20 O7 3.316(6) no . 1_556
C20 C15 3.527(8) no . 2_656
C20 C18 3.530(9) no . 2_666
C20 C39 3.516(9) no . 2_656
C21 Cl3 3.533(5) no . 2_666
C22 C43 3.498(9) no . 2_665
C25 C28 3.579(9) no . 2_665
C27 O10 3.346(8) no . 2_656
C28 O8 3.560(7) no . .
C28 N11 3.491(8) no . 2_665
C28 C13 3.568(8) no . 2_665
C28 C25 3.579(9) no . 2_665
C29 Cl3 3.552(6) no . 2_666
C29 C29 3.549(7) no . 2_566
C30 C38 3.490(9) no . 2_656
C32 O9 3.357(8) no . 2_665
C33 O8 3.315(6) no . .
C33 C13 3.523(8) no . 2_665
C33 C14 3.520(8) no . 2_655
C33 C35 3.505(9) no . 2_665
C35 C33 3.505(9) no . 2_665
C36 Cl4 3.532(6) no . 2_655
C37 Cl4 3.539(6) no . 2_655
C37 C37 3.548(7) no . 2_755
C38 O10 3.377(7) no . 2_656
C38 N12 3.554(8) no . 2_656
C38 C30 3.490(9) no . 2_656
C39 C20 3.516(9) no . 2_656
C40 C16 3.581(9) no . 2_656
C43 O9 3.391(8) no . 2_665
C43 N11 3.568(8) no . 2_665
C43 C22 3.498(9) no . 2_665
Br1 H1 2.8815 no . .
Br1 H13 2.9108 no . .
Br2 H4 2.8964 no . .
Br2 H6 2.9294 no . .
Cl3 H3 3.2620 no . .
Cl4 H7 3.2628 no . .
Cl5 H11 3.2822 no . .
Cl5 H17 2.6173 no . .
Cl5 H18 2.6752 no . .
Cl6 H8 3.2869 no . .
Cl6 H19 2.6334 no . .
Cl6 H20 2.6994 no . .
O7 H7 2.7422 no . .
O7 H17 2.7993 no . .
O8 H3 2.7388 no . .
O8 H19 2.8007 no . .
O9 H12 2.3304 no . .
O9 H14 2.6765 no . .
O10 H5 2.3374 no . .
O10 H10 2.6759 no . .
N11 H7 2.8363 no . .
N11 H12 2.7677 no . .
N12 H3 2.8241 no . .
N12 H5 2.7863 no . .
C13 H9 3.1751 no . .
C13 H11 3.2495 no . .
C14 H13 3.2476 no . .
C15 H2 3.2061 no . .
C15 H8 3.2603 no . .
C16 H8 3.2362 no . .
C17 H10 3.2440 no . .
C18 H6 3.2658 no . .
C19 H4 3.2388 no . .
C19 H6 3.2482 no . .
C20 H15 3.2608 no . .
C21 H4 3.2658 no . .
C22 H7 2.6952 no . .
C22 H12 2.8940 no . .
C22 H14 2.5764 no . .
C23 H7 3.2136 no . .
C23 H14 3.2115 no . .
C24 H14 3.2422 no . .
C25 H7 2.8571 no . .
C25 H17 2.6378 no . .
C25 H18 3.2792 no . .
C26 H1 3.2681 no . .
C26 H13 3.2553 no . .
C27 H2 3.2176 no . .
C27 H20 3.1167 no . .
C28 H11 3.2390 no . .
C29 H3 3.2430 no . .
C30 H3 2.6955 no . .
C30 H5 2.8917 no . .
C30 H10 2.5871 no . .
C31 H3 3.2123 no . .
C31 H10 3.2279 no . .
C32 H9 3.2221 no . .
C32 H18 3.0862 no . .
C33 H16 3.2489 no . .
C34 H11 2.8306 no . .
C35 H12 3.2524 no . .
C35 H16 3.1993 no . .
C35 H17 3.3325 no . .
C35 H18 2.7275 no . .
C36 H1 3.2502 no . .
C37 H7 3.2397 no . .
C38 H5 3.2693 no . .
C39 H5 3.2517 no . .
C39 H15 3.2275 no . .
C39 H19 3.3174 no . .
C39 H20 2.7444 no . .
C40 H3 2.8481 no . .
C40 H19 2.6417 no . .
C40 H20 3.2999 no . .
C41 H8 2.8471 no . .
C42 H11 3.2907 no . .
C43 H12 3.2623 no . .
C44 H8 3.3191 no . .
H1 H7 2.3397 no . .
H2 H5 2.3465 no . .
H2 H15 2.2876 no . .
H3 H4 2.3239 no . .
H6 H10 2.3318 no . .
H8 H15 2.3039 no . .
H8 H20 2.8313 no . .
H9 H12 2.3250 no . .
H9 H16 2.2904 no . .
H11 H16 2.3290 no . .
H11 H18 2.7833 no . .
H13 H14 2.3294 no . .
Br1 H10 3.5816 no . 2_655
Br1 H11 3.1770 no . 1_645
Br1 H15 3.3468 no . 1_554
Br1 H18 3.3893 no . 1_645
Br1 H19 3.3073 no . 2_755
Br1 H20 3.5489 no . 2_755
Br2 H8 3.1761 no . 1_465
Br2 H14 3.5941 no . 2_665
Br2 H16 3.3450 no . .
Br2 H17 3.3167 no . 2_565
Br2 H18 3.5734 no . 2_565
Br2 H20 3.3905 no . 1_465
Cl3 H10 3.1267 no . 1_655
Cl3 H15 3.0157 no . 2_756
Cl4 H14 3.1378 no . 1_455
Cl4 H16 3.0302 no . 2_565
Cl5 H3 3.2019 no . 2_665
Cl5 H4 3.2534 no . 2_665
Cl5 H9 3.2644 no . 2_665
Cl5 H12 3.1473 no . 2_665
Cl5 H19 3.3106 no . 2_665
Cl6 H1 3.2455 no . 2_655
Cl6 H2 3.2639 no . 2_656
Cl6 H5 3.1420 no . 2_656
Cl6 H7 3.2082 no . 2_655
Cl6 H17 3.3183 no . 2_655
O7 H2 3.1657 no . 1_554
O7 H4 2.6369 no . 2_665
O7 H5 2.7093 no . 1_554
O7 H9 3.5309 no . 2_665
O8 H1 2.6094 no . 2_655
O8 H2 3.4987 no . 2_656
O8 H9 3.1363 no . .
O8 H12 2.7192 no . .
O9 H1 3.4401 no . 2_655
O9 H7 3.4872 no . 2_655
O9 H11 3.3447 no . 2_665
O9 H13 2.8040 no . 2_755
O9 H16 3.3461 no . 2_665
O9 H19 3.4232 no . .
O10 H3 3.4911 no . 2_666
O10 H4 3.4171 no . 2_666
O10 H6 2.7944 no . 2_566
O10 H8 3.3123 no . 2_656
O10 H15 3.3413 no . 2_656
O10 H17 3.4184 no . 1_556
N12 H2 3.5895 no . 2_656
N12 H4 3.5858 no . 2_666
C13 H1 3.2838 no . 2_655
C14 H2 2.7997 no . 1_554
C14 H12 3.4372 no . 2_655
C15 H4 3.2574 no . 2_666
C16 H4 3.5853 no . 2_666
C17 H3 3.1028 no . 2_666
C17 H9 3.2628 no . .
C18 H5 3.4377 no . 2_666
C18 H9 2.8195 no . .
C19 H3 3.3380 no . 2_666
C20 H4 2.8513 no . 2_666
C21 H10 3.1438 no . 2_566
C21 H17 3.4432 no . 2_565
C21 H18 3.4646 no . 2_565
C22 H7 3.2852 no . 2_655
C22 H16 3.3671 no . 2_665
C23 H2 3.0363 no . 1_554
C24 H2 3.2551 no . 1_554
C24 H7 3.1038 no . 2_655
C25 H4 3.3827 no . 2_665
C25 H9 3.3507 no . 2_665
C26 H7 3.3356 no . 2_655
C28 H1 3.5845 no . 2_655
C29 H10 2.9564 no . 2_566
C30 H3 3.2845 no . 2_666
C30 H4 3.5752 no . 2_666
C30 H15 3.3749 no . 2_656
C31 H9 3.0570 no . .
C32 H11 3.5774 no . 2_565
C32 H12 3.5967 no . 2_665
C33 H1 2.8616 no . 2_655
C35 H12 3.4416 no . 2_665
C36 H14 3.1546 no . 2_755
C36 H19 3.4521 no . 2_755
C36 H20 3.4522 no . 2_755
C37 H14 2.9453 no . 2_755
C38 H20 3.1456 no . 2_756
C39 H5 3.4712 no . 2_656
C40 H1 3.3615 no . 2_655
C40 H2 3.3282 no . 2_656
C42 H6 3.3386 no . 2_565
C42 H16 3.1536 no . 2_565
C43 H18 3.1628 no . 2_565
C44 H13 3.3319 no . 2_755
C44 H15 3.1356 no . 2_756
H1 Cl6 3.2455 no . 2_655
H1 O8 2.6094 no . 2_655
H1 O9 3.4401 no . 2_655
H1 C13 3.2838 no . 2_655
H1 C28 3.5845 no . 2_655
H1 C33 2.8616 no . 2_655
H1 C40 3.3615 no . 2_655
H1 H2 2.8979 no . 1_554
H1 H12 2.6366 no . 2_655
H2 Cl6 3.2639 no . 2_656
H2 O7 3.1657 no . 1_556
H2 O8 3.4987 no . 2_656
H2 N12 3.5895 no . 2_656
H2 C14 2.7997 no . 1_556
H2 C23 3.0363 no . 1_556
H2 C24 3.2551 no . 1_556
H2 C40 3.3282 no . 2_656
H2 H1 2.8979 no . 1_556
H3 Cl5 3.2019 no . 2_665
H3 O10 3.4911 no . 2_666
H3 C17 3.1028 no . 2_666
H3 C19 3.3380 no . 2_666
H3 C30 3.2845 no . 2_666
H3 H3 2.8268 no . 2_666
H4 Cl5 3.2534 no . 2_665
H4 O7 2.6369 no . 2_665
H4 O10 3.4171 no . 2_666
H4 N12 3.5858 no . 2_666
H4 C15 3.2574 no . 2_666
H4 C16 3.5853 no . 2_666
H4 C20 2.8513 no . 2_666
H4 C25 3.3827 no . 2_665
H4 C30 3.5752 no . 2_666
H4 H5 2.6199 no . 2_666
H4 H9 2.9465 no . .
H5 Cl6 3.1420 no . 2_656
H5 O7 2.7093 no . 1_556
H5 C18 3.4377 no . 2_666
H5 C39 3.4712 no . 2_656
H5 H4 2.6199 no . 2_666
H5 H17 3.4431 no . 1_556
H6 O10 2.7944 no . 2_566
H6 C42 3.3386 no . 2_565
H6 H8 3.4413 no . 1_465
H6 H10 2.9441 no . 2_566
H6 H17 2.7228 no . 2_565
H6 H18 3.0431 no . 2_565
H7 Cl6 3.2082 no . 2_655
H7 O9 3.4872 no . 2_655
H7 C22 3.2852 no . 2_655
H7 C24 3.1038 no . 2_655
H7 C26 3.3356 no . 2_655
H7 H7 2.8134 no . 2_655
H8 Br2 3.1761 no . 1_645
H8 O10 3.3123 no . 2_656
H8 H6 3.4413 no . 1_645
H8 H8 3.4863 no . 2_756
H9 Cl5 3.2644 no . 2_665
H9 O7 3.5309 no . 2_665
H9 O8 3.1363 no . .
H9 C17 3.2628 no . .
H9 C18 2.8195 no . .
H9 C25 3.3507 no . 2_665
H9 C31 3.0570 no . .
H9 H4 2.9465 no . .
H10 Br1 3.5816 no . 2_655
H10 Cl3 3.1267 no . 1_455
H10 C21 3.1438 no . 2_566
H10 C29 2.9564 no . 2_566
H10 H6 2.9441 no . 2_566
H10 H10 2.5720 no . 2_566
H10 H15 3.1821 no . 2_656
H11 Br1 3.1770 no . 1_465
H11 O9 3.3447 no . 2_665
H11 C32 3.5774 no . 2_565
H11 H11 3.4360 no . 2_565
H11 H13 3.4679 no . 1_465
H12 Cl5 3.1473 no . 2_665
H12 O8 2.7192 no . .
H12 C14 3.4372 no . 2_655
H12 C32 3.5967 no . 2_665
H12 C35 3.4416 no . 2_665
H12 H1 2.6366 no . 2_655
H12 H19 3.4527 no . .
H13 O9 2.8040 no . 2_755
H13 C44 3.3319 no . 2_755
H13 H11 3.4679 no . 1_645
H13 H14 2.9576 no . 2_755
H13 H19 2.7269 no . 2_755
H13 H20 3.0269 no . 2_755
H14 Br2 3.5941 no . 2_665
H14 Cl4 3.1378 no . 1_655
H14 C36 3.1546 no . 2_755
H14 C37 2.9453 no . 2_755
H14 H13 2.9576 no . 2_755
H14 H14 2.5484 no . 2_755
H14 H16 3.2080 no . 2_665
H15 Br1 3.3468 no . 1_556
H15 Cl3 3.0157 no . 2_756
H15 O10 3.3413 no . 2_656
H15 C30 3.3749 no . 2_656
H15 C44 3.1356 no . 2_756
H15 H10 3.1821 no . 2_656
H15 H20 2.5838 no . 2_756
H16 Br2 3.3450 no . .
H16 Cl4 3.0302 no . 2_565
H16 O9 3.3461 no . 2_665
H16 C22 3.3671 no . 2_665
H16 C42 3.1536 no . 2_565
H16 H14 3.2080 no . 2_665
H16 H18 2.6110 no . 2_565
H17 Br2 3.3167 no . 2_565
H17 Cl6 3.3183 no . 2_655
H17 O10 3.4184 no . 1_554
H17 C21 3.4432 no . 2_565
H17 H5 3.4431 no . 1_554
H17 H6 2.7228 no . 2_565
H18 Br1 3.3893 no . 1_465
H18 Br2 3.5734 no . 2_565
H18 C21 3.4646 no . 2_565
H18 C43 3.1628 no . 2_565
H18 H6 3.0431 no . 2_565
H18 H16 2.6110 no . 2_565
H19 Br1 3.3073 no . 2_755
H19 Cl5 3.3106 no . 2_665
H19 O9 3.4232 no . .
H19 C36 3.4521 no . 2_755
H19 H12 3.4527 no . .
H19 H13 2.7269 no . 2_755
H20 Br1 3.5489 no . 2_755
H20 Br2 3.3905 no . 1_645
H20 C36 3.4522 no . 2_755
H20 C38 3.1456 no . 2_756
H20 H13 3.0269 no . 2_755
H20 H15 2.5838 no . 2_756

#==============================================================================

#==============================================================================
# Additional structures and associated data_? identifiers
# should be added at this point if there is more than one 
# structure analysis in the CIF.

#==============================================================================
#     End of CIF
#==============================================================================
